# Supplementary material for: Cryo-EM structure of the vaccinia virus entry fusion complex reveals a multicomponent fusion machinery
Source: Sci Adv. 2026 Jan 14;12(3):eaec0254. doi: 10.1126/sciadv.aec0254 (PMC12802840; doi:10.1126/sciadv.aec0254)
Supplement: Supplementary file 2 — Movie S1 [file sciadv.aec0254_movie_s1.zip]

Archive with 1 entries (1 files):
- aec0254_movie_s1.mp4
