# Supplementary material for: Cryo-EM structure of the vaccinia virus entry fusion complex reveals a multicomponent fusion machinery
Source: Sci Adv. 2026 Jan 14;12(3):eaec0254. doi: 10.1126/sciadv.aec0254 (PMC12802840; doi:10.1126/sciadv.aec0254)
Supplement: Supplementary file 3 — Data S1 [file sciadv.aec0254_data_s1.zip › aec0254_data_s1.xlsx]

## Sheet: Poxviridae_A16
Family	Virus	Acession	Query coverage	E-value	Per. Ident	Acc. Len
Poxviridae	Vaccinia virus	YP_233018.1	1	0	1	377
Poxviridae	Cowpox virus	ADZ29258.1	1	0	99.73	377
Poxviridae	Camelpox virus	NP_570524.1	1	0	99.47	377
Poxviridae	Taterapox virus	YP_717445.1	1	0	99.2	377
Poxviridae	Variola virus	ABF22884.1	1	0	98.14	377
Poxviridae	Ectromelia virus	NP_671638.1	1	0	97.35	377
Poxviridae	Monkeypox virus Zaire-96-I-16	AAL40585.1	1	0	96.55	377
Poxviridae	Skunkpox virus	YP_009282829.1	1	0	89.92	377
Poxviridae	Volepox virus	YP_009281883.1	1	0	88.62	378
Poxviridae	Raccoonpox virus	YP_009143444.1	1	0	88.06	377
Poxviridae	Murmansk poxvirus	YP_009408314.1	1	0	63.66	373
Poxviridae	Lumpy skin disease virus NI-2490	NP_150542.1	1	1e-156	51.72	377
Poxviridae	Molluscum contagiosum virus subtype 1	NP_044072.1	1	2e-103	38.85	364
Poxviridae	Penguinpox virus	YP_009046178.1	1	2e-105	40.89	369
Poxviridae	Pigeonpox virus	YP_009046412.1	1	2e-107	41.41	369
Poxviridae	Myxoma virus	AGU99789.1	1	2e-137	50.26	376
Poxviridae	Yaba monkey tumor virus	NP_938363.1	1	2e-146	51.96	381
Poxviridae	Yaba-like disease virus	NP_073493.1	1	2e-154	51.96	381
Poxviridae	Eptesipox virus	YP_009408064.1	1	2e-155	54.05	380
Poxviridae	Sheeppox virus	XCY56265.1	1	3e-156	51.45	377
Poxviridae	Yokapox virus	YP_004821473.1	1	4e-166	57.67	375
Poxviridae	Fowlpox virus	NP_039144.1	1	5e-103	40.62	369
Poxviridae	Swinepox virus	QQG31595.1	1	5e-142	51.7	379
Poxviridae	Deerpox virus W-848-83	YP_227492.1	1	5e-145	51.56	380
Poxviridae	Goatpox virus Pellor	QEJ79256.1	1	5e-156	51.45	377
Poxviridae	Teiidae poxvirus 1 isolate 1642/19	QRY18985.1	1	6e-104	41.45	363
Poxviridae	Rabbit fibroma virus	NP_051995.1	1	6e-137	49.47	376
Poxviridae	Cotia virus SPAn232	YP_005296313.1	1	7e-129	50.39	376
Poxviridae	Pteropox virus	YP_009268826.1	1	9e-113	45.81	369
Poxviridae	Sea otter poxvirus	YP_009480644.1	0.95	5e-112	45.04	367
Poxviridae	Flamingopox virus FGPVKD09	YP_009448104.1	0.94	1e-104	42.42	368
Poxviridae	Turkeypox virus	YP_009177152.1	0.94	2e-94	40.05	368
Poxviridae	Cheloniid poxvirus 1 strain AUS	QRI42973.1	0.94	2e-98	40	368
Poxviridae	Canarypox virus	NP_955278.1	0.94	8e-99	40.66	368
Poxviridae	Squirrelpox virus	YP_008658530.1	0.93	1e-121	47.04	374
Poxviridae	Pseudocowpox virus	WZD65056.1	0.9	3e-96	41.76	358
Poxviridae	Orf virus	ASY92389.1	0.9	3e-97	41.76	358
Poxviridae	Nile crocodilepox virus	YP_784329.1	0.9	4e-80	35.73	388
Poxviridae	Parapoxvirus red deer/HL953	YP_009112832.1	0.9	5e-86	40.35	359
Poxviridae	Seal parapoxvirus	YP_009389379.1	0.9	6e-95	42.18	358
Poxviridae	Saltwater crocodilepox virus subtype 1	AVD69298.1	0.9	8e-79	35.73	388
Poxviridae	Bovine papular stomatitis virus	WZD65570.1	0.9	9e-97	43.11	359
Poxviridae	Salmon gill poxvirus	YP_009162490.1	0.87	3e-13	24.01	364
Poxviridae	Melanoplus sanguinipes entomopoxvirus	NP_048161.1	0.72	2e-35	30.6	380
Poxviridae	BeAn 58058 virus	YP_009329740.1	0.66	0	53.2	266
Poxviridae	Anomala cuprea entomopoxvirus	YP_009001539.1	0.64	0	18.75	384
Poxviridae	Adoxophyes honmai entomopoxvirus L	YP_008003922.1	0.61	0	29.66	383
Poxviridae	Betaentomopoxvirus amoorei	NP_064900.1	0.61	4e-29	30.08	386
Poxviridae	Carp edema virus	BCT22662.1	0.6	0	20.1	386
Poxviridae	Choristoneura biennis entomopoxvirus L	YP_008004235.1	0.51	0	22.95	386
Poxviridae	Choristoneura rosaceana entomopoxvirus L	YP_008004537.1	0.46	0	22.64	386
Poxviridae	Mythimna separata entomopoxvirus L	YP_008003648.1	0.46	0.01	21.25	385
Poxviridae	NY_014 poxvirus	YP_009408516.1	0.16	0.03	28.07	373

## Sheet: Poxviridae_G9
Family	Virus	Aceesion	Query coverage	E-value	Per. Ident	Acc. Len
Poxviridae	Vaccinia virus	YP_232969.1	1	0	1	340
Poxviridae	Taterapox virus	YP_717397.1	1	0	99.41	340
Poxviridae	Camelpox virus	NP_570475.1	1	0	98.24	340
Poxviridae	Variola virus	NP_042116.1	1	0	98.82	340
Poxviridae	Cowpox virus	ADZ24096.1	1	0	99.71	340
Poxviridae	Ectromelia virus	NP_671589.1	1	0	96.76	340
Poxviridae	Monkeypox virus Zaire-96-l-16	AF380138_79	1	0	98.53	340
Poxviridae	Raccoonpox virus	YP_009143395.1	1	0	88.56	341
Poxviridae	Volepox virus	YP_009281834.1	1	0	89.41	340
Poxviridae	Skunkpox virus	YP_009282780.1	1	0	90.59	340
Poxviridae	Murmansk poxvirus	YP_009408265.1	1	0	79.12	339
Poxviridae	NY_014 poxvirus	YP_009408467.1	1	0	78.24	339
Poxviridae	Swinepox virus	NP_570216.1	1	1e-101	44.22	356
Poxviridae	Rabbit fibroma virus	NP_051943.1	1	1e-107	45.45	332
Poxviridae	Goatpox virus	YP_001293250.1	1	1e-109	46.53	336
Poxviridae	Fowlpox virus	NP_039090.1	1	1e-70	36.68	336
Poxviridae	Lumpy skin disease virus NI-2490	NP_150493.1	1	2e-106	45.35	336
Poxviridae	Yokapox virus	YP_004821420.1	1	3e-175	71.18	338
Poxviridae	Eptesipox virus	YP_009408014.1	1	5e-121	48.7	341
Poxviridae	Myxoma virus	AGU99737.1	1	9e-111	47.21	332
Poxviridae	Bovine Papular stomatitis virus	WZD65783.1	0.99	1e-78	37.54	334
Poxviridae	Pteropox virus	YP_009268779.1	0.99	1e-90	41.98	337
Poxviridae	Anomala cuprea entomopoxvirus	YP_009001529.1	0.99	2e-16	22.83	333
Poxviridae	Nile crocodilepox virus	YP_784271.1	0.99	2e-55	32.85	328
Poxviridae	Saltwater crocodilepox virus	QGT47188.1	0.99	2e-58	33.72	329
Poxviridae	Sheeppox virus	AVI09689.1	0.99	3e-109	45.38	337
Poxviridae	Orf virus	QQY02671.1	0.99	4e-74	37.43	334
Poxviridae	Pseudocowpox virus	YP_003457351.1	0.99	5e-73	36.84	334
Poxviridae	Seal parapoxvirus	YP_009389332.1	0.99	6e-76	36.26	334
Poxviridae	Molluscum contagiosum virus subtype 1	NP_044019.1	0.99	6e-76	38.62	342
Poxviridae	Deerpox virus W-848-83	YP_227443.1	0.99	8e-126	51.46	335
Poxviridae	Sea otter poxvirus	YP_009480597.1	0.96	1e-94	43.87	335
Poxviridae	Pigeonpox virus	WCL40075	0.96	2e-67	36.83	336
Poxviridae	Flamingopox virus FGPVKD09	YP_009448046.1	0.96	5e-66	36.83	336
Poxviridae	Penguinpox virus	YP_009046121.1	0.96	6e-67	37.13	336
Poxviridae	Squirrelpox virus	YP_008658478.1	0.95	1e-98	43.81	344
Poxviridae	Yaba monkey tumor virus	NP_938314.1	0.94	1e-103	45.51	332
Poxviridae	Canarypox virus	NP_955195.1	0.94	2e-69	37.96	335
Poxviridae	Yaba-like disease virus	NP_073444.1	0.94	5e-116	49.23	334
Poxviridae	BeAn 58058 virus	YP_009329691.1	0.94	8e-106	45.85	333
Poxviridae	Cheloniid poxvirus 1 strain AUS	QRI42891.1	0.94	8e-67	36.7	335
Poxviridae	Cotia virus SPAn232	YP_005296263.1	0.92	1e-100	46.98	334
Poxviridae	Amsacta moorei entomopoxvirus	NP_064817.1	0.89	2e-10	21.1	336
Poxviridae	Choristoneura rosaceana entomopoxvirus L	YP_008004471.1	0.89	3e-15	22.19	336
Poxviridae	Choristoneura biennis entomopoxvirus	YP_008004158.1	0.89	4e-14	21.86	336
Poxviridae	Adoxophyes honmai entomopoxvirus L	YP_008003859.1	0.86	2e-14	22.92	336
Poxviridae	Mythimna separata entomopoxvirus L	YP_008003577.1	0.85	2e-08	20.13	336
Poxviridae	Teiidae poxvirus 1 isolate 1642/19	QRY18946.1	0.85	4e-63	39.32	335
Poxviridae	Parapoxvirus red deer/HL953	YP_009112785.1	0.84	1e-63	35.19	335
Poxviridae	Melanoplus sanguinipes entomopoxvirus	NP_048192.1	0.8	2e-17	25.9	333
Poxviridae	Carp edema virus	BCT22662.1	0.6	9e-04	20.1	386
Poxviridae	Turkeypox virus	YP_009177152.1	0.37	0.016	24.03	368
Poxviridae	Salmon gill poxvirus	CAJ1637993	0.19	7e-06	0.33	334

## Sheet: Poxviridae_J5
Family	Virus	Acession	Query Cover	E value	Per. ident	Acc. Len
Poxviridae	Vaccinia Virus	YP_232979.1	1	0	1	133
Poxviridae	Murmansk poxvirus	YP_009408275	1	1e-76	75.19	133
Poxviridae	Volepox virus	YP_009281844	1	1e-88	86.47	133
Poxviridae	Yokapox virus	YP_004821430	1	2e-73	70.68	133
Poxviridae	NY_014 poxvirus	YP_009408477	1	2e-77	75.94	133
Poxviridae	Taterapox virus	YP_717406	1	2e-96	97.74	133
Poxviridae	Cowpox virus	ADZ30076	1	2e-96	97.74	133
Poxviridae	Deerpox virus W-848-83	YP_227454	1	3e-63	64.93	137
Poxviridae	Raccoonpox virus	YP_009143405	1	3e-89	87.97	133
Poxviridae	Camelpox virus	NP_570485	1	3e-95	96.24	133
Poxviridae	Variola virus	NP_042126	1	4e-97	98.5	133
Poxviridae	Skunkpox virus	YP_009282790	1	5e-92	91.73	133
Poxviridae	Ectromelia virus	NP_671599	1	8e-97	97.74	133
Poxviridae	Monkeypox virus Zaire-96-I-16	AF380138_89	1	8e-99	98.5	133
Poxviridae	Swinepox virus	NP_570227	0.99	2e-58	59.4	134
Poxviridae	Melanoplus sanguinipes entomopoxvirus	NP_048213	0.98	1e-14	28.68	139
Poxviridae	Cotia virus SPAn232	YP_005296274	0.98	1e-46	50.38	137
Poxviridae	Goatpox virus Pellor	YP_001293261	0.98	1e-55	59.54	133
Poxviridae	Yaba monkey tumor virus	NP_938325	0.98	1e-59	60.31	137
Poxviridae	Orf virus	QQY02680	0.98	2e-51	54.89	167
Poxviridae	Eptesipox virus	YP_009408025	0.98	2e-60	62.88	135
Poxviridae	Lumpy skin disease virus NI-2490	NP_150504	0.98	4e-56	59.54	133
Poxviridae	Sheeppox virus	NP_659642	0.98	4e-56	59.54	133
Poxviridae	Rabbit fibroma virus	NP_051956	0.98	4e-59	59.85	133
Poxviridae	Yaba-like disease virus	NP_073455	0.98	6e-61	61.83	137
Poxviridae	Seal parapoxvirus	YP_009389341	0.98	8e-51	54.48	162
Poxviridae	Myxoma virus	NP_051781	0.98	8e-62	62.88	133
Poxviridae	Sea otter poxvirus	YP_009480606	0.97	1e-52	54.62	140
Poxviridae	Nile crocodilepox virus	YP_784288	0.97	2e-36	42.64	132
Poxviridae	Mythimna separata entomopoxvirus L	YP_008003775	0.97	3e-15	24.43	139
Poxviridae	Pteropox virus	YP_009268788	0.97	5e-59	60.77	137
Poxviridae	Saltwater crocodilepox virus subtype 1	AVD69246	0.97	9e-37	40.31	132
Poxviridae	Bovine papular stomatitis virus	NP_957964	0.96	1e-53	56.92	167
Poxviridae	Molluscum contagiosum virus subtype 1	NP_044029	0.95	3e-47	47.24	134
Poxviridae	Anomala cuprea entomopoxvirus	YP_009001515	0.92	8e-11	25.2	137
Poxviridae	BeAn 58058 virus	YP_009329702	0.89	1e-45	55.83	138
Poxviridae	Squirrelpox virus	YP_008658487	0.89	4e-56	59.66	151
Poxviridae	Teiidae poxvirus 1 isolate 1642/19	QRY18954	0.89	6e-38	44.07	136
Poxviridae	Flamingopox virus FGPVKD09	YP_009448055	0.88	1e-38	46.15	137
Poxviridae	Fowlpox virus	NP_039099	0.88	1e-38	46.15	137
Poxviridae	Pigeonpox virus	YP_009046367	0.88	4e-37	44.44	137
Poxviridae	Penguinpox virus	YP_009046130	0.88	8e-40	47.86	137
Poxviridae	Turkeypox virus	YP_009177120	0.88	9e-38	47.01	136
Poxviridae	Canarypox virus	NP_955204	0.86	2e-38	47.83	136
Poxviridae	Cheloniid poxvirus 1 strain AUS	QRI42900	0.86	3e-36	46.09	136
Poxviridae	Pseudocowpox virus	ADC53825	0.86	3e-47	56.52	167
Poxviridae	Parapoxvirus red deer/HL953	YP_009112794	0.83	1e-44	54.39	176
Poxviridae	Carp edema virus	BCT22605	0.71	1e-07	26.26	142
Poxviridae	Adoxophyes honmai entomopoxvirus L	YP_008004034	0.68	3e-18	33.7	139
Poxviridae	Amsacta moorei entomopoxvirus	NP_065014	0.68	4e-16	30.43	140
Poxviridae	Choristoneura rosaceana entomopoxvirus L	YP_008004639	0.6	9e-17	28.75	140
Poxviridae	Choristoneura biennis entomopoxvirus	YP_008004338	0.59	5e-16	29.11	140
Poxviridae	Salmon gill poxvirus	YP_009162431	0.58	0.023	20	158
